# Supplementary material for: A Novel Lytic Podovirus AP-20-A Infecting Sinorhizobium meliloti: Mosaic Genome with Cross-Phylum Homology and Implications for Inoculant Establishment
Source: Int J Mol Sci. 2026 Jun 18;27(12):5515. doi: 10.3390/ijms27125515 (PMC13299392; doi:10.3390/ijms27125515)
Supplement: Supplementary file 1 [file ijms-27-05515-s001.zip]

Archive with 2 entries (2 files):
- Figure S1.pdf
- Supplementary Tables S1-S6.xlsx
