# Supplementary material for: A Novel Lytic Podovirus AP-20-A Infecting Sinorhizobium meliloti: Mosaic Genome with Cross-Phylum Homology and Implications for Inoculant Establishment
Source: Int J Mol Sci. 2026 Jun 18;27(12):5515. doi: 10.3390/ijms27125515 (PMC13299392; doi:10.3390/ijms27125515)
Supplement: Supplementary file 1 [file ijms-27-05515-s001.zip › Supplementary Tables S1-S6.xlsx]

## Sheet: Table S1
Table S1. Optical density (OD) values of infected and control cultures of S. meliloti strains at measurement points
	S. meliloti AT			S. meliloti Md3/4			S. meliloti AK555
timepoints, h	uninfected	MOI 0.005	MOI 0.0006	uninfected	MOI 0.005	MOI 0.0006	uninfected	MOI 0.005	MOI 0.0006
0	0.111±0.002	0.108±0.008	0.106±0.004	0.127±0.011	0.111±0.003	0.113±0.004	0.097±0.006	0.094±0.003	0.088±0.003
1.5	0.112±0.005	0.107±0.008	0.105±0.003	0.124±0.010	0.113±0.003	0.117±0.003	0.096±0.003	0.094±0.003	0.091±0.003
4.5	0.139±0.005	0.091±0.011	0.107±0.011	0.163±0.019	0.152±0.012	0.142±0.015	0.114±0.004	0.111±0.006	0.104±0.006
7	0.163±0.024	0.080±0.003	0.086±0.008	0.201±0.056	0.208±0.026	0.169±0.014	0.132±0.003	0.127±0.006	0.117±0.013
24	0.337±0.054	0.078±0.002	0.077±0.002	0.449±0.092	0.519±0.030	0.440±0.041	0.350±0.019	0.352±0.024	0.363±0.037
27.5	0.393±0.056	0.077±0.002	0.077±0.002	0.492±0.096	0.589±0.027	0.514±0.043	0.382±0.012	0.374±0.015	0.385±0.025
33	0.459±0.053	0.077±0.002	0.077±0.003	0.518±0.067	0.671±0.034	0.613±0.039	0.372±0.016	0.373±0.013	0.362±0.015
40	0.466±0.059	0.077±0.003	0.078±0.004	0.496±0.039	0.749±0.044	0.706±0.046	0.356±0.005	0.371±0.012	0.369±0.016
blank	0.070±0.002

## Sheet: Table S2
Table S2. CDSs of phage AP-20-A encoding enzymes
CDS	Product	COG Category	Best Match (BLASTp)			PHROG
			Entity	identity	cover	PHROG number	Function	Product	top_hit (Virus name / PHROG prot ID)
p001	hypothetical protein / Archaeal primase DnaG/twinkle	L - Replication, recombination and repair	uncultured Caudovirales phage	33,37	97	18685	unknown function	hypothetical protein	Bacillus phage phBC6A51	NC_004820_p17
p002	Phosphoadenosine phosphosulfate reductase / Sulfurtransferase DndC	EH: E - Amino acid transport and metabolism; H - Coenzyme transport and metabolism	Bacillus cereus	52	94	424	moron, auxiliary metabolic gene and host takeover	phosphoadenosine phosphosulfate reductase	Clostridia_gi_365137247_96890_137931	p148349 VI_01200
p003	DNA polymerase I	L - Replication, recombination and repair	Paenibacillus	41,35	97	5995	DNA, RNA and nucleotide metabolism	DNA polymerase	Enterococcus phage EFLK1	NC_029026_p140
p005	Replication initiation protein / resolvase		Paenibacillus phage SV21	44,79	99	19658		replication initiation protein	Clostridium phage HM T	KU517658_p15
p007	Nucleoside triphosphate pyrophosphohydrolase / dUTPase	VF: V - Defense mechanisms; F - Nucleotide transport and metabolism	Bacillus phage Staley	41,29	93	173		nucleoside triphosphate pyrophosphohydrolase	Bacillus phage QCM11	KX961631_p3
p010	Replication initiation protein / replication-relaxation family protein	NOG373487	Bacillus sp.	49,34	99	2190		replication initiation protein	Bacillus phage Pavlov	NC_028782_p27
p011	FtsK/SpoIIIE-like protein	D - Cell cycle control, cell division, chromosome partitioning	Caudoviricetes sp.	35,37	92	1358	moron, auxiliary metabolic gene and host takeover	FtsK/SpoIIIE-like protein	Bacillus phage Anath	MG983742_p56
p014	holin	X - Mobilome: prophages, transposons	Macrococcus goetzii	40	97	263	lysis	holin	Bacillus phage Basilisk	KC595511_p53
p016	Endolysin / Cell wall hydrolase autolysin	M - Cell wall/membrane/envelope biogenesis	Caudoviricetes sp.	41,55	96	435		endolysin	Clostridium phage phiCD38-2	p149526 VI_06100
p023	Hypothetical protein / phosphodiester glycosidase family protein	G - Carbohydrate transport and metabolism	Peribacillus frigoritolerans	50,59	99	14029	unknown function	hypothetical protein	Staphylococcus virus EW	NC_007056_p22
p026	Phosphodiesterase	C - Energy production and conversion	Bacillus pumilus	45.14	100	19279	other	phosphodiesterase	Enterococcus phage vB_EfaS_IME197	p181002 VI_00569
p035	Terminase large subunit	X - Mobilome: prophages, transposons	Paenibacillus phage vB_PlaP_API480	47,06	98	2	head and packaging	terminase large subunit	Listonella phage phiHSIC	NC_006953_p8
p042	Excisionase		-	-	-	2033	integration and excision	excisionase	Staphylococcus phage 29	NC_007061_p33
p044	Nucleotide kinase	L - Replication, recombination and repair	-	-	-	2585	other	nucleotide kinase	Morganella phage vB_MmoP_MP2	NC_031115_p18
p055	Helicase		uncultured Caudovirales phage	44,13	93	62	DNA, RNA and nucleotide metabolism	DNA helicase	Enterococcus phage vB_EfaS_IME196	NC_028990_p38
p060	Mu Gam-like end protection / resistance protein (Gp157 family protein)	NOG244907	Caudoviricetes sp.	31,43	72	253		Mu Gam-like end protection	Gammaproteobacteria_gi_544678643_2903_35481	p242544 VI_10203
p062	Sak-like ssDNA annealing protein	X - Mobilome: prophages, transposons	Bacillus velezensis	48.34	48	659		Sak-like ssDNA annealing protein	Lactococcus phage TP901-1	NC_002747_p11
p064	single strand DNA binding protein	L - Replication, recombination and repair	Anaerosalibacter massiliensis	35.26	82	378		single strand DNA binding protein	Streptococcus phage P7571	KY705268_p36
p065	Gp5.9-like inhibitor of recBCD nuclease		-	-	-	9014	moron, auxiliary metabolic gene and host takeover	Gp5.9-like inihibitor of recBCD nuclease	Escherichia phage CICC 80001	NC_027387_p33

## Sheet: Table S3
Table S3. Structural homology analysis of predicted proteins of rhizobiophage AP-20-A based on 3D modeling (SWISS-MODEL)
Group	AP-20-A protein		Homolog			Host / Source		Comparison of AP-20-A protein and its homolog
	Protein	Length (aa)	Pdb	Length (aa)	Function	Taxonomy	Morphotype	GMQE, Z-ball	Identity (%)	Coverage (%)
Capsid	P048	124	6yt5.1.A	642	Internal virion protein gp15	E. coli phage T7	podovirus	0.2	23.91	37
	P008	62	8xa0.1.I	75	Penton capsomer of the VZV C-capsid	Human alphaherpesvirus 3 (VZV)	spheric (Herpesviridae)	0.22	25	52
Portal	P020	379	8vhx.1.D	479	Portal	Salmonella χ-phage (flagellotropic bacteriophage Chi)	siphovirus	0.05	17.24	15
Tail	P028	82	9k09.1.S	1005	Tail tubular protein B	Cyanophage A4	podovirus	0.2	30	49
	P018	1131	9k3a.1.A	973	Tail protein	Cyanophage A4	podovirus	0.04	13.74	19
	P025	262	6rao.1.E	149	Second layer of inner tube, tube initiator	Serratia entomophila anti-feeding prophage AFP (eCIS)	eCIS	0.06	13.11	23
Neck	P021	602	3suc.1.A	767	Preneck appendage protein	Bacillus subtilis phage φ29	podovirus	0.31	13.64	66
Enzyme	P039	201	6ejq.1.F	139	Terminase small subunit	Thermus thermophilus phage G20	siphovirus	0.04	30.3	16
Anti-defense	P015	97	8v3e.1.A	69	Thoeris anti-defense 2-like domain	Myroides odoratus strain XSfan prophage Cellulophaga phage phi39:1	siphovirus	0.88	76.4	92

## Sheet: Table S4
Table S4. Structural homology analysis of predicted proteins of rhizobiophage AP-20-A based on 3D modeling (SWISS-MODEL)
classification according to RCSB PDB (Research Collaboratory for Structural Bioinformatics PDB)		AP-20-A protein		Homolog			Host / Source	Host lineage				Comparison of AP-20-A protein and its homolog
	bifunctional protein	Protein	Length (aa)	Pdb	Length (aa)	Function		Domain	Kingdom	Phylum	Class	GMQE, Z-ball	Identity (%)	Coverage (%)
membrane protein		P012	63	8dbs.1.M	76	ATP synthase	Escherichia coli	Bacteria	Pseudomonadati	Pseudomonadota (proteobacteria)	γ-proteobacteria	0.16	11.63	52
		P034	92	2ke4.1.A	94	CIP4 (Cdc42-interacting protein 4) (regulatory protein of GLUT4 relocation)	Homo sapiens	Eukaryota	Metazoa	Chordata	Mammalia	0.25	20	54
		P017	135	1t3j.1.A	50	mitofusin 1	Mus musculus	Eukaryota	Metazoa	Chordata	Mammalia	0.21	9.62	39
lyase	structural genomics, unknown function	P043	71	2r1f.1.A	252	Predicted aminodeoxychorismate lyase	Escherichia coli	Bacteria	Pseudomonadati	Pseudomonadota (proteobacteria)	γ-proteobacteria	0.26	23.08	55
		P041	145	2o74.1.A	165	2-oxo-4-hydroxy-4-carboxy-5-ureidoimidazoline decarboxylase	Danio rerio	Eukaryota	Metazoa	Chordata	Actinopteri	0.18	11.86	41
oxidoreductase	transcriptional repressor	P058	52	2rbf.1.C	44	Bifunctional protein putA	Escherichia coli	Bacteria	Pseudomonadati	Pseudomonadota (proteobacteria)	γ-proteobacteria	0.45	12.2	79
		P030	140	4pty.2.A	174	FMN reductase SsuE	Escherichia coli	Bacteria	Pseudomonadati	Pseudomonadota (proteobacteria)	γ-proteobacteria	0.04	10	21
		P061	85	6krs.1.A	242	Peroxiredoxin	Aeropyrum pernix	Archaea	Thermoproteati	Thermoproteota	Thermoprotei	0.25	21.57	60
		P046	76	1yux.1.A	200	Nigerythrin	Nitratidesulfovibrio vulgaris str. Hildenborough	Bacteria	Pseudomonadati	Pseudomonadota (proteobacteria)	Δ-proteobacteria	0.14	30.77	34
hydrolase		P045	83	8szn.1.I	190	ATP-dependent Clp protease proteolytic subunit	Neisseria meningitidis	Bacteria	Pseudomonadati	Pseudomonadota (proteobacteria)	b-proteobacteria	0.34	12.9	75
	transferase	P049	79	2faq.2.A	295	probable ATP-dependent DNA ligase	Pseudomonas aeruginosa	Bacteria	Pseudomonadati	Pseudomonadota (proteobacteria)	γ-proteobacteria	0.19	13.51	47
		P040	85	2g59.1.A	287	Receptor-type tyrosine-protein phosphatase O	Homo sapiens	Eukaryota	Metazoa	Chordata	Mammalia	0.29	21.28	55
transferase		P013	83	4ane.1.A	135	Nucleoside diphosphate kinase	Mycobacterium tuberculosis	Bacteria	Bacillati	Actinomycetota (actinobacteria)	Actinomycetes (high G+C Gram-positive bacteria)	0.32	27.5	78
		P032	290	5ez1.1.A	231	Putative peptidyl-prolyl cis-trans isomerase HP_0175	Mycobacterium tuberculosis	Bacteria	Bacillati	Actinomycetota (actinobacteria)	Actinomycetes (high G+C Gram-positive bacteria)	0.08	14.52	21
		P057	98	5mdn.2.A	761	DNA polymerase	Pyrobaculum calidifontis	Archaea	Thermoproteati	Thermoproteota	Thermoprotei	0.16	21.05	39
		P063	115	1j3l.2.A	163	Demethylmenaquinone Methyltransferase	Thermus thermophilus	Bacteria	Thermotogati	Deinococcota	Deinococci	0.12	21.74	40
isomerase		P038	159	4bf5.1.A	396	Alanine racemase	Aeromonas hydrophila	Bacteria	Pseudomonadati	Pseudomonadota (proteobacteria)	γ-proteobacteria	0.25	15.56	57
ligase		P052	208	5l9w.1.A	683	Acetophenone carboxylase delta subunit	Aromatoleum aromaticum EbN1	Bacteria	Pseudomonadati	Pseudomonadota (proteobacteria)	b-proteobacteria	0.12	13.24	33
lipid binding protein		P059	57	1xjl.1.A	319	Annexin A2	Homo sapiens	Eukaryota	Metazoa	Chordata	Mammalia	0.5	20.45	77
RNA binding protein		P066	51	6scy.1.B	298	[4Fe-4S]-dependent U34-ARNt thiolase	Methanococcus maripaludis	Archaea	Methanobacteriati	Methanobacteriota (euryarchaeotes)	Methanococci	0.32	27.5	78

## Sheet: Table S5
Table S5. Structural homology analysis of predicted proteins of rhizobiophage AP-20-A based on 3D modeling (SWISS-MODEL)
AP-20-A protein		Host / Source	Host lineage				Comparison of AP-20-A protein and its homolog
Protein	Length (aa)		Domain	Kingdom	Phylum	Class	Identity (%)	Coverage (%)	E-value
P0004	138	Bacillus pseudomycoides	Bacteria	Bacillati	Bacillota (Firmicutes)	Bacilli	47.83	33	0.002
P0027	65	unclassified Peribacillus	Bacteria	Bacillati	Bacillota (Firmicutes)	Bacilli	79.69	98	7*10-28
P0009	66	Melghirimyces algeriensis	Bacteria	Bacillati	Bacillota (Firmicutes)	Bacilli	44.19	65	0.033
P0022	96	unclassified Peribacillus	Bacteria	Bacillati	Bacillota (Firmicutes)	Bacilli	57.32	85	1*10-22
P0029	129	Cytobacillus oceanisediminis	Bacteria	Bacillati	Bacillota (Firmicutes)	Bacilli	48.6	82	2*10-28
P0037	89	Paenibacillus albicereus	Bacteria	Bacillati	Bacillota (Firmicutes)	Bacilli	46.03	70	9*10-9
P0006	165	Calderihabitans maritimus	Bacteria	Bacillati	Bacillota (Firmicutes)	Bacilli	42.5	48	6*10-7
P0047	93	Clostridia bacterium	Bacteria	Bacillati	Bacillota (Firmicutes)	Bacilli	34.78	72	0.0002
P0051	122	Paenibacillus sp. FSL R5-0519	Bacteria	Bacillati	Bacillota (Firmicutes)	Bacilli	40.52	93	5*10-14
P0053	244	Bacillus cereus	Bacteria	Bacillati	Bacillota (Firmicutes)	Bacilli	26.77	78	2*10-12
P0056	94	Bacillus mojavensis	Bacteria	Bacillati	Bacillota (Firmicutes)	Bacilli	53.25	82	8*10-20

## Sheet: Table S6
Table S6. List of 26 bacteriophage genomes selected for comparative genomic analysis
RefSeq	Phage	Binominal name	Genome, bp	Type	Classification	Reference
MF074189.1	Sinorhizobium phage phiM5	-	44005	podovirus	Caudoviricetes	[37]
MW960034.1	Rhizobium phage RHph_X3_9	Yautepecvirus RHphX39	44896	podovirus	Caudoviricetes; Autographivirales; Dunnvirinae; Yautepecvirus	[103]
NC_025431.1	Mesorhizobium phagevB_MloP_Lo5R7ANS	Pairvirus Lo5R7ANS	45718	podovirus	Caudoviricetes; Autographiviridae; Pairvirus	-
MT708544.1	Rhizobium phage Palo	Palovirus palo	46322	podovirus	Caudoviricetes; Autographivirales; Dunnvirinae; Palovirus	[104]
MN988492.1	Rhizobium phage RHph_TM33	Cuernavacavirus RHphTM33	46454	podovirus	Caudoviricetes; Autographiviridae; Cuernavacavirus	[103]
PX794722	Sinorhizobium phage 20-A	-	49426	podovirus	Caudoviricetes	this work
NC_021560.1	Rhizobium phage RR1-A	-	53102	myovirus	Caudoviricetes	[105]
MN988465.1	Rhizobium phage RHph_TM26	-	54519	myovirus	Caudoviricetes	[103]
MN988507.1	Rhizobium phage RHph_N3_13	-	68049	podovirus	Caudoviricetes	[103]
MN988510.1	Rhizobium phage RHph_I3_11	-	68071	podovirus	Caudoviricetes	[103]
MH700630.1	Sinorhizobium phage phiM6	-	68176	podovirus	Caudoviricetes	[102]
MN988527.1	Rhizobium phage RHph_N3_19	-	68656	podovirus	Caudoviricetes	[103]
NC_049469.1	Sinorhizobium phage ort11	Huelvavirus ort11	75239	podovirus	Caudoviricetes; Schitoviridae; Huelvavirus	[28]
NC_070857.1	Rhizobium phage RHph_X2_28B	Xoxocotlavirus X228B	76359	podovirus	Caudoviricetes; Schitoviridae; Xoxocotlavirus	[106]
NC_070852.1	Rhizobium phage RHph_I1_6	Cyamitesvirus I16	77174	podovirus	Caudoviricetes; Schitoviridae; Demetervirinae; Cyamitesvirus	[103]
NC_070851.1	Rhizobium phage RHph_N38	Cyamitesvirus N38	78126	podovirus	Caudoviricetes; Schitoviridae; Demetervirinae; Cyamitesvirus	[103]
NC_070854.1	Rhizobium phage RHph_Y2_6	Acanvirus Y26	78314	podovirus	Caudoviricetes; Schitoviridae; Demetervirinae; Acanvirus	[103]
MN988505.1	Rhizobium phage RHph_N1_10	-	115974	siphovirus	Caudoviricetes	[103]
MN988547.1	Rhizobium phage RHph_Y2_11	-	117010	siphovirus	Caudoviricetes	[103]
MT778838.1	Rhizobium phage V1VFA-S	-	118231	siphovirus	Caudoviricetes	[107]
MW960030.1	Rhizobium phage RHph_X66	-	120445	siphovirus	Caudoviricetes	[106]
MT770738.1	Rhizobium phage B1VFA	-	122345	siphovirus	Caudoviricetes	[107]
NC_011048.1	Bacillus subtilis phage φ29	Salasvirus phi29	19282	podovirus	Caudoviricetes; Caudoviricetes incertae sedis; Salasmaviridae; Picovirinae; Salasvirus; Salasvirus phi29	[108]
MZ218124.1	Paenibacillus phage SV21	-	44949	podovirus	Caudoviricetes	[109]
MK533143.1	Paenibacillus phage vB_PlaP_API480	-	45026	podovirus	Caudoviricetes	[110]
NC_011421.1	Bacillus phage SP01	Okubovirus SPO1	132562	myovirus	Caudoviricetes; Caudoviricetes incertae sedis; Herelleviridae; Spounavirinae; Okubovirus	[111]
